# Supplementary material for: Genome-Wide Mapping Defines a Role for C/EBPβ and c-Jun in Non-Canonical Cyclic AMP Signalling
Source: Cells. 2019 Oct 14;8(10):1253. doi: 10.3390/cells8101253 (PMC6829624; doi:10.3390/cells8101253)
Supplement: Supplementary file 1 [file cells-08-01253-s001.zip]

Archive with 1 entries (1 files):
- cells-613179-SI.7z
